# Supplementary material for: An Investigation of WO3/V2O5/TiO2 Catalysts: Effects of WO3 on Morphology, Thermal Stability, and Activity for the Catalytic Oxidation of Dimethyl Sulfide
Source: Molecules. 2025 Jun 2;30(11):2436. doi: 10.3390/molecules30112436 (PMC12155995; doi:10.3390/molecules30112436)
Supplement: Supplementary file 1 [file molecules-30-02436-s001.zip]

Archive with 1 entries (1 files):
- molecules-3636227-supplementary.pdf
